# Supplementary material for: Application of a Polysaccharide Purification Instrument—The Preparation and Characterization of Soybean Soluble Polysaccharide
Source: Polymers (Basel). 2025 Feb 12;17(4):480. doi: 10.3390/polym17040480 (PMC11859102; doi:10.3390/polym17040480)
Supplement: Supplementary file 1 [file polymers-17-00480-s001.zip]

Archive with 1 entries (1 files):
- polymers-3436816-supplementary.pdf
